# Supplementary material for: Predicting species distributions and community composition using satellite remote sensing predictors
Source: Sci Rep. 2021 Aug 12;11:16448. doi: 10.1038/s41598-021-96047-7 (PMC8361206; doi:10.1038/s41598-021-96047-7)
Supplement: Supplementary file 1 — Supplementary Table S1. [file 41598_2021_96047_MOESM1_ESM.xlsx]

## Sheet: Table_S1_SDM_evaluation
	Table S1. Metrics of model accuracy for each of the 36 oak species. AUC = area under the ROC curve, TSS = true skill statistics, TSS_threshold = TSS threshold used for binarizing each prediction.
	ID	Species	AUC	TSS	Threshold_TSS	type_I_error	type_II_error
	1	Quercus_alba	0.914	0.716	0.517	0.064	0.22
	2	Quercus_chapmanii	0.993	0.954	0.54	0.033	0.014
	3	Quercus_chrysolepis	0.986	0.907	0.415	0.025	0.067
	4	Quercus_coccinea	0.924	0.727	0.508	0.076	0.198
	5	Quercus_douglasii	0.995	0.961	0.624	0.015	0.024
	6	Quercus_falcata	0.921	0.735	0.518	0.065	0.201
	7	Quercus_fusiformis	0.968	0.866	0.563	0.029	0.106
	8	Quercus_geminata	0.966	0.81	0.654	0.096	0.094
	9	Quercus_georgiana	0.973	0.935	0.577	0.042	0.024
	10	Quercus_hemisphaerica	0.975	0.846	0.521	0.057	0.096
	11	Quercus_incana	0.955	0.773	0.643	0.092	0.135
	12	Quercus_kelloggii	0.992	0.934	0.34	0.012	0.054
	13	Quercus_laevis	0.983	0.904	0.624	0.014	0.082
	14	Quercus_laurifolia	0.974	0.882	0.536	0.021	0.096
	15	Quercus_lyrata	0.953	0.764	0.509	0.091	0.144
	16	Quercus_macrocarpa	0.932	0.711	0.543	0.138	0.151
	17	Quercus_margarettae	0.931	0.73	0.589	0.101	0.169
	18	Quercus_marilandica	0.954	0.762	0.552	0.084	0.153
	19	Quercus_michauxii	0.954	0.815	0.471	0.036	0.15
	20	Quercus_minima	0.973	0.853	0.53	0.019	0.129
	21	Quercus_montana	0.938	0.745	0.386	0.107	0.149
	22	Quercus_muehlenbergii	0.936	0.733	0.42	0.063	0.203
	23	Quercus_myrtifolia	0.946	0.825	0.534	0.037	0.138
	24	Quercus_nigra	0.96	0.861	0.428	0.012	0.127
	25	Quercus_pagoda	0.944	0.777	0.455	0.047	0.176
	26	Quercus_phellos	0.958	0.827	0.556	0.043	0.13
	27	Quercus_pungens	0.955	0.854	0.484	0.033	0.113
	28	Quercus_rubra	0.923	0.73	0.477	0.055	0.216
	29	Quercus_shumardii	0.934	0.733	0.586	0.091	0.176
	30	Quercus_stellata	0.945	0.773	0.397	0.027	0.2
	31	Quercus_velutina	0.887	0.637	0.488	0.104	0.259
	32	Quercus_virginiana	0.968	0.856	0.514	0.038	0.106
	33	Quercus_wislizeni	0.994	0.937	0.398	0.014	0.049
	34	Quercus_laceyi	0.974	0.926	0.526	0.039	0.035
	35	Quercus_acutissima	0.934	0.72	0.582	0.162	0.118
	36	Quercus_inopina	0.996	0.95	0.318	0	0.05
