# Supplementary material for: Predicting species distributions and community composition using satellite remote sensing predictors
Source: Sci Rep. 2021 Aug 12;11:16448. doi: 10.1038/s41598-021-96047-7 (PMC8361206; doi:10.1038/s41598-021-96047-7)
Supplement: Supplementary file 2 — Supplementary Table S2. [file 41598_2021_96047_MOESM2_ESM.xlsx]

## Sheet: Table_S2
	Table S2. Values of rho and D per species for each EO-bioclimatic covariates.
	Species	D	rho	Covariate
	Quercus_pungens	0.993621	0.980522	bio1
	Quercus_pungens	0.994257	0.979387	bio10
	Quercus_pungens	0.989269	0.987732	bio11
	Quercus_pungens	0.992605	0.996554	bio12
	Quercus_pungens	0.993116	0.99646	bio13
	Quercus_pungens	0.987086	0.99233	bio14
	Quercus_pungens	0.994402	0.99568	bio15
	Quercus_pungens	0.993758	0.996019	bio16
	Quercus_pungens	0.98873	0.995206	bio17
	Quercus_pungens	0.985443	0.993815	bio18
	Quercus_pungens	0.987577	0.996749	bio19
	Quercus_pungens	0.982759	0.96225	bio2
	Quercus_pungens	0.991992	0.953537	bio3
	Quercus_pungens	0.994543	0.98417	bio4
	Quercus_pungens	0.992199	0.966346	bio5
	Quercus_pungens	0.827875	0.990178	bio6
	Quercus_pungens	0.990175	0.977812	bio7
	Quercus_pungens	0.993873	0.980305	bio8
	Quercus_pungens	0.990523	0.994011	bio9
	Quercus_laceyi	0.99807	0.970243	bio1
	Quercus_laceyi	0.997882	0.974895	bio10
	Quercus_laceyi	0.997011	0.97337	bio11
	Quercus_laceyi	0.9968	0.993462	bio12
	Quercus_laceyi	0.994325	0.975371	bio13
	Quercus_laceyi	0.994632	0.992737	bio14
	Quercus_laceyi	0.994964	0.974704	bio15
	Quercus_laceyi	0.996052	0.988658	bio16
	Quercus_laceyi	0.995073	0.995635	bio17
	Quercus_laceyi	0.997006	0.990755	bio18
	Quercus_laceyi	0.99505	0.995635	bio19
	Quercus_laceyi	0.990126	0.974056	bio2
	Quercus_laceyi	0.995393	0.964982	bio3
	Quercus_laceyi	0.997008	0.983587	bio4
	Quercus_laceyi	0.996462	0.977106	bio5
	Quercus_laceyi	0.986466	0.98433	bio6
	Quercus_laceyi	0.994274	0.978745	bio7
	Quercus_laceyi	0.996888	0.963838	bio8
	Quercus_laceyi	0.990883	0.969328	bio9
	Quercus_margarettae	0.997429	0.994915	bio1
	Quercus_margarettae	0.997792	0.97722	bio10
	Quercus_margarettae	0.996268	0.998674	bio11
	Quercus_margarettae	0.998015	0.997219	bio12
	Quercus_margarettae	0.99611	0.997555	bio13
	Quercus_margarettae	0.995383	0.996142	bio14
	Quercus_margarettae	0.993894	0.997873	bio15
	Quercus_margarettae	0.996979	0.998377	bio16
	Quercus_margarettae	0.997017	0.997144	bio17
	Quercus_margarettae	0.995998	0.997803	bio18
	Quercus_margarettae	0.997495	0.999127	bio19
	Quercus_margarettae	0.990195	0.97576	bio2
	Quercus_margarettae	0.994629	0.986311	bio3
	Quercus_margarettae	0.99754	0.998281	bio4
	Quercus_margarettae	0.996256	0.974734	bio5
	Quercus_margarettae	0.986516	0.997365	bio6
	Quercus_margarettae	0.994892	0.987186	bio7
	Quercus_margarettae	0.992374	0.970553	bio8
	Quercus_margarettae	0.994236	0.990111	bio9
	Quercus_chapmanii	0.996752	0.98809	bio1
	Quercus_chapmanii	0.996897	0.966323	bio10
	Quercus_chapmanii	0.996603	0.998361	bio11
	Quercus_chapmanii	0.997277	0.986319	bio12
	Quercus_chapmanii	0.995069	0.992286	bio13
	Quercus_chapmanii	0.996006	0.993826	bio14
	Quercus_chapmanii	0.995086	0.997596	bio15
	Quercus_chapmanii	0.995552	0.995236	bio16
	Quercus_chapmanii	0.997011	0.995531	bio17
	Quercus_chapmanii	0.990557	0.94967	bio18
	Quercus_chapmanii	0.996769	0.994864	bio19
	Quercus_chapmanii	0.980951	0.936689	bio2
	Quercus_chapmanii	0.990829	0.969623	bio3
	Quercus_chapmanii	0.996043	0.996831	bio4
	Quercus_chapmanii	0.993604	0.945059	bio5
	Quercus_chapmanii	0.990065	0.996252	bio6
	Quercus_chapmanii	0.989292	0.94602	bio7
	Quercus_chapmanii	0.996931	0.965536	bio8
	Quercus_chapmanii	0.995589	0.988789	bio9
	Quercus_stellata	0.997903	0.998757	bio1
	Quercus_stellata	0.998133	0.994382	bio10
	Quercus_stellata	0.993807	0.999452	bio11
	Quercus_stellata	0.998309	0.998933	bio12
	Quercus_stellata	0.997024	0.996883	bio13
	Quercus_stellata	0.995697	0.997117	bio14
	Quercus_stellata	0.994227	0.997152	bio15
	Quercus_stellata	0.997734	0.997803	bio16
	Quercus_stellata	0.9972	0.998245	bio17
	Quercus_stellata	0.997552	0.998759	bio18
	Quercus_stellata	0.997312	0.999527	bio19
	Quercus_stellata	0.988888	0.970759	bio2
	Quercus_stellata	0.992829	0.979238	bio3
	Quercus_stellata	0.997689	0.998234	bio4
	Quercus_stellata	0.996614	0.985707	bio5
	Quercus_stellata	0.809707	0.997875	bio6
	Quercus_stellata	0.995198	0.992439	bio7
	Quercus_stellata	0.991997	0.990744	bio8
	Quercus_stellata	0.991797	0.992402	bio9
	Quercus_alba	0.997327	0.999419	bio1
	Quercus_alba	0.99786	0.997089	bio10
	Quercus_alba	0.970847	0.999777	bio11
	Quercus_alba	0.998352	0.999294	bio12
	Quercus_alba	0.997335	0.998191	bio13
	Quercus_alba	0.996057	0.997673	bio14
	Quercus_alba	0.994745	0.996839	bio15
	Quercus_alba	0.99797	0.998695	bio16
	Quercus_alba	0.997217	0.998503	bio17
	Quercus_alba	0.997788	0.99817	bio18
	Quercus_alba	0.997278	0.999564	bio19
	Quercus_alba	0.989718	0.971657	bio2
	Quercus_alba	0.99314	0.98785	bio3
	Quercus_alba	0.997705	0.999112	bio4
	Quercus_alba	0.996421	0.990259	bio5
	Quercus_alba	0.980398	0.999209	bio6
	Quercus_alba	0.995694	0.995791	bio7
	Quercus_alba	0.991897	0.987207	bio8
	Quercus_alba	0.986852	0.997048	bio9
	Quercus_michauxii	0.997788	0.997444	bio1
	Quercus_michauxii	0.998026	0.984636	bio10
	Quercus_michauxii	0.995639	0.999492	bio11
	Quercus_michauxii	0.998483	0.99906	bio12
	Quercus_michauxii	0.996849	0.996968	bio13
	Quercus_michauxii	0.995994	0.995684	bio14
	Quercus_michauxii	0.993722	0.995758	bio15
	Quercus_michauxii	0.997712	0.998394	bio16
	Quercus_michauxii	0.997356	0.997503	bio17
	Quercus_michauxii	0.997033	0.999034	bio18
	Quercus_michauxii	0.997808	0.999273	bio19
	Quercus_michauxii	0.989531	0.965218	bio2
	Quercus_michauxii	0.993562	0.980918	bio3
	Quercus_michauxii	0.997594	0.998648	bio4
	Quercus_michauxii	0.996514	0.969482	bio5
	Quercus_michauxii	0.974547	0.998119	bio6
	Quercus_michauxii	0.995329	0.99238	bio7
	Quercus_michauxii	0.99244	0.990787	bio8
	Quercus_michauxii	0.994578	0.994025	bio9
	Quercus_montana	0.994773	0.997419	bio1
	Quercus_montana	0.996029	0.993237	bio10
	Quercus_montana	0.898086	0.998443	bio11
	Quercus_montana	0.996744	0.995791	bio12
	Quercus_montana	0.996037	0.993588	bio13
	Quercus_montana	0.99413	0.991796	bio14
	Quercus_montana	0.989394	0.992822	bio15
	Quercus_montana	0.996736	0.995113	bio16
	Quercus_montana	0.995013	0.994173	bio17
	Quercus_montana	0.997149	0.994638	bio18
	Quercus_montana	0.995106	0.993922	bio19
	Quercus_montana	0.987668	0.974705	bio2
	Quercus_montana	0.992203	0.982658	bio3
	Quercus_montana	0.997003	0.993172	bio4
	Quercus_montana	0.994258	0.986385	bio5
	Quercus_montana	0.988609	0.99809	bio6
	Quercus_montana	0.994772	0.988067	bio7
	Quercus_montana	0.987703	0.987233	bio8
	Quercus_montana	0.941033	0.993981	bio9
	Quercus_lyrata	0.997549	0.994318	bio1
	Quercus_lyrata	0.997788	0.978247	bio10
	Quercus_lyrata	0.995741	0.998978	bio11
	Quercus_lyrata	0.998394	0.99879	bio12
	Quercus_lyrata	0.996829	0.99557	bio13
	Quercus_lyrata	0.995785	0.997166	bio14
	Quercus_lyrata	0.993358	0.995223	bio15
	Quercus_lyrata	0.997551	0.997186	bio16
	Quercus_lyrata	0.997274	0.997994	bio17
	Quercus_lyrata	0.996943	0.998985	bio18
	Quercus_lyrata	0.997534	0.998456	bio19
	Quercus_lyrata	0.984632	0.957995	bio2
	Quercus_lyrata	0.990036	0.964278	bio3
	Quercus_lyrata	0.996713	0.996727	bio4
	Quercus_lyrata	0.995686	0.965921	bio5
	Quercus_lyrata	0.976966	0.995707	bio6
	Quercus_lyrata	0.993668	0.985655	bio7
	Quercus_lyrata	0.989452	0.98732	bio8
	Quercus_lyrata	0.995491	0.987241	bio9
	Quercus_macrocarpa	0.995908	0.999573	bio1
	Quercus_macrocarpa	0.997674	0.998041	bio10
	Quercus_macrocarpa	0.995698	0.999795	bio11
	Quercus_macrocarpa	0.998355	0.999686	bio12
	Quercus_macrocarpa	0.997519	0.997474	bio13
	Quercus_macrocarpa	0.995205	0.999433	bio14
	Quercus_macrocarpa	0.997126	0.999398	bio15
	Quercus_macrocarpa	0.998159	0.998466	bio16
	Quercus_macrocarpa	0.996107	0.999474	bio17
	Quercus_macrocarpa	0.998184	0.998287	bio18
	Quercus_macrocarpa	0.995737	0.999374	bio19
	Quercus_macrocarpa	0.990957	0.983958	bio2
	Quercus_macrocarpa	0.993533	0.993177	bio3
	Quercus_macrocarpa	0.998084	0.998596	bio4
	Quercus_macrocarpa	0.995961	0.994619	bio5
	Quercus_macrocarpa	0.995716	0.999492	bio6
	Quercus_macrocarpa	0.996656	0.992168	bio7
	Quercus_macrocarpa	0.995399	0.988173	bio8
	Quercus_macrocarpa	0.991487	0.999479	bio9
	Quercus_muehlenbergii	0.99745	0.998392	bio1
	Quercus_muehlenbergii	0.997869	0.994054	bio10
	Quercus_muehlenbergii	0.966837	0.999455	bio11
	Quercus_muehlenbergii	0.998403	0.999159	bio12
	Quercus_muehlenbergii	0.99709	0.995103	bio13
	Quercus_muehlenbergii	0.996027	0.998614	bio14
	Quercus_muehlenbergii	0.995115	0.99808	bio15
	Quercus_muehlenbergii	0.997977	0.996586	bio16
	Quercus_muehlenbergii	0.997157	0.999147	bio17
	Quercus_muehlenbergii	0.998017	0.998089	bio18
	Quercus_muehlenbergii	0.996975	0.999647	bio19
	Quercus_muehlenbergii	0.989925	0.974642	bio2
	Quercus_muehlenbergii	0.993232	0.977019	bio3
	Quercus_muehlenbergii	0.997802	0.998572	bio4
	Quercus_muehlenbergii	0.996303	0.985668	bio5
	Quercus_muehlenbergii	0.98372	0.998376	bio6
	Quercus_muehlenbergii	0.995767	0.994165	bio7
	Quercus_muehlenbergii	0.992609	0.982427	bio8
	Quercus_muehlenbergii	0.984864	0.993485	bio9
	Quercus_douglasii	0.992125	0.974337	bio1
	Quercus_douglasii	0.992415	0.981951	bio10
	Quercus_douglasii	0.989674	0.980848	bio11
	Quercus_douglasii	0.981454	0.992351	bio12
	Quercus_douglasii	0.980476	0.989396	bio13
	Quercus_douglasii	0.976833	0.948281	bio14
	Quercus_douglasii	0.996156	0.990548	bio15
	Quercus_douglasii	0.980609	0.990419	bio16
	Quercus_douglasii	0.980537	0.994309	bio17
	Quercus_douglasii	0.974748	0.984735	bio18
	Quercus_douglasii	0.980478	0.991244	bio19
	Quercus_douglasii	0.981037	0.951145	bio2
	Quercus_douglasii	0.991042	0.980947	bio3
	Quercus_douglasii	0.991438	0.985528	bio4
	Quercus_douglasii	0.989847	0.972175	bio5
	Quercus_douglasii	0.96278	0.972077	bio6
	Quercus_douglasii	0.988158	0.972131	bio7
	Quercus_douglasii	0.988003	0.981638	bio8
	Quercus_douglasii	0.992114	0.981238	bio9
	Quercus_geminata	0.996921	0.993358	bio1
	Quercus_geminata	0.997226	0.956733	bio10
	Quercus_geminata	0.996519	0.998163	bio11
	Quercus_geminata	0.997714	0.996116	bio12
	Quercus_geminata	0.995542	0.989079	bio13
	Quercus_geminata	0.995369	0.992709	bio14
	Quercus_geminata	0.995934	0.999422	bio15
	Quercus_geminata	0.996538	0.992858	bio16
	Quercus_geminata	0.996479	0.996924	bio17
	Quercus_geminata	0.991088	0.933179	bio18
	Quercus_geminata	0.9968	0.997431	bio19
	Quercus_geminata	0.980831	0.941034	bio2
	Quercus_geminata	0.991155	0.956302	bio3
	Quercus_geminata	0.996402	0.997693	bio4
	Quercus_geminata	0.99381	0.945104	bio5
	Quercus_geminata	0.988362	0.994793	bio6
	Quercus_geminata	0.989012	0.927583	bio7
	Quercus_geminata	0.997291	0.954803	bio8
	Quercus_geminata	0.993964	0.964149	bio9
	Quercus_virginiana	0.997579	0.994949	bio1
	Quercus_virginiana	0.9978	0.990228	bio10
	Quercus_virginiana	0.996816	0.99803	bio11
	Quercus_virginiana	0.997418	0.998073	bio12
	Quercus_virginiana	0.995305	0.997932	bio13
	Quercus_virginiana	0.994556	0.998027	bio14
	Quercus_virginiana	0.994831	0.998171	bio15
	Quercus_virginiana	0.996255	0.998629	bio16
	Quercus_virginiana	0.99618	0.999122	bio17
	Quercus_virginiana	0.993595	0.992861	bio18
	Quercus_virginiana	0.996207	0.998274	bio19
	Quercus_virginiana	0.987719	0.983342	bio2
	Quercus_virginiana	0.99332	0.982034	bio3
	Quercus_virginiana	0.997253	0.999162	bio4
	Quercus_virginiana	0.995847	0.98953	bio5
	Quercus_virginiana	0.988871	0.996696	bio6
	Quercus_virginiana	0.993471	0.990376	bio7
	Quercus_virginiana	0.996705	0.97688	bio8
	Quercus_virginiana	0.993875	0.989741	bio9
	Quercus_minima	0.997117	0.989963	bio1
	Quercus_minima	0.997416	0.973799	bio10
	Quercus_minima	0.996654	0.996342	bio11
	Quercus_minima	0.99719	0.994532	bio12
	Quercus_minima	0.995484	0.992225	bio13
	Quercus_minima	0.994485	0.995037	bio14
	Quercus_minima	0.995746	0.99877	bio15
	Quercus_minima	0.99601	0.993192	bio16
	Quercus_minima	0.996404	0.996796	bio17
	Quercus_minima	0.992265	0.95429	bio18
	Quercus_minima	0.996542	0.997989	bio19
	Quercus_minima	0.982371	0.93243	bio2
	Quercus_minima	0.991323	0.963835	bio3
	Quercus_minima	0.996615	0.99798	bio4
	Quercus_minima	0.994359	0.956191	bio5
	Quercus_minima	0.989351	0.994326	bio6
	Quercus_minima	0.990331	0.966145	bio7
	Quercus_minima	0.997395	0.96768	bio8
	Quercus_minima	0.995065	0.977615	bio9
	Quercus_fusiformis	0.997869	0.98838	bio1
	Quercus_fusiformis	0.998214	0.983779	bio10
	Quercus_fusiformis	0.996028	0.993901	bio11
	Quercus_fusiformis	0.996831	0.995945	bio12
	Quercus_fusiformis	0.995326	0.991903	bio13
	Quercus_fusiformis	0.992765	0.995491	bio14
	Quercus_fusiformis	0.993876	0.993257	bio15
	Quercus_fusiformis	0.995913	0.993388	bio16
	Quercus_fusiformis	0.995687	0.998055	bio17
	Quercus_fusiformis	0.996755	0.99327	bio18
	Quercus_fusiformis	0.994205	0.996727	bio19
	Quercus_fusiformis	0.991158	0.981255	bio2
	Quercus_fusiformis	0.995219	0.986921	bio3
	Quercus_fusiformis	0.997751	0.997305	bio4
	Quercus_fusiformis	0.997057	0.98117	bio5
	Quercus_fusiformis	0.983013	0.995018	bio6
	Quercus_fusiformis	0.995417	0.994124	bio7
	Quercus_fusiformis	0.995616	0.976142	bio8
	Quercus_fusiformis	0.976364	0.89906	bio9
	Quercus_chrysolepis	0.98737	0.986752	bio1
	Quercus_chrysolepis	0.991295	0.983669	bio10
	Quercus_chrysolepis	0.966572	0.98937	bio11
	Quercus_chrysolepis	0.984497	0.992377	bio12
	Quercus_chrysolepis	0.98398	0.992953	bio13
	Quercus_chrysolepis	0.979111	0.993821	bio14
	Quercus_chrysolepis	0.996222	0.993575	bio15
	Quercus_chrysolepis	0.984122	0.992369	bio16
	Quercus_chrysolepis	0.983271	0.995192	bio17
	Quercus_chrysolepis	0.983035	0.993644	bio18
	Quercus_chrysolepis	0.984105	0.992553	bio19
	Quercus_chrysolepis	0.980268	0.987094	bio2
	Quercus_chrysolepis	0.988424	0.990452	bio3
	Quercus_chrysolepis	0.99238	0.987593	bio4
	Quercus_chrysolepis	0.990065	0.984986	bio5
	Quercus_chrysolepis	0.830073	0.987725	bio6
	Quercus_chrysolepis	0.989755	0.985252	bio7
	Quercus_chrysolepis	0.968932	0.984644	bio8
	Quercus_chrysolepis	0.990893	0.981039	bio9
	Quercus_incana	0.997436	0.994869	bio1
	Quercus_incana	0.997778	0.979173	bio10
	Quercus_incana	0.99639	0.997985	bio11
	Quercus_incana	0.998001	0.998411	bio12
	Quercus_incana	0.99617	0.998159	bio13
	Quercus_incana	0.995004	0.997172	bio14
	Quercus_incana	0.994921	0.998492	bio15
	Quercus_incana	0.996915	0.998488	bio16
	Quercus_incana	0.997089	0.99893	bio17
	Quercus_incana	0.994703	0.995162	bio18
	Quercus_incana	0.997739	0.999274	bio19
	Quercus_incana	0.988616	0.961627	bio2
	Quercus_incana	0.993894	0.984286	bio3
	Quercus_incana	0.997454	0.998194	bio4
	Quercus_incana	0.995812	0.969103	bio5
	Quercus_incana	0.987661	0.996901	bio6
	Quercus_incana	0.994009	0.986286	bio7
	Quercus_incana	0.994023	0.975959	bio8
	Quercus_incana	0.99523	0.990131	bio9
	Quercus_hemisphaerica	0.996977	0.990439	bio1
	Quercus_hemisphaerica	0.997448	0.97957	bio10
	Quercus_hemisphaerica	0.996002	0.996574	bio11
	Quercus_hemisphaerica	0.998146	0.996598	bio12
	Quercus_hemisphaerica	0.99555	0.995119	bio13
	Quercus_hemisphaerica	0.995596	0.994018	bio14
	Quercus_hemisphaerica	0.994914	0.999203	bio15
	Quercus_hemisphaerica	0.996855	0.995831	bio16
	Quercus_hemisphaerica	0.997129	0.998046	bio17
	Quercus_hemisphaerica	0.995582	0.993251	bio18
	Quercus_hemisphaerica	0.998095	0.999209	bio19
	Quercus_hemisphaerica	0.987822	0.951211	bio2
	Quercus_hemisphaerica	0.993812	0.987104	bio3
	Quercus_hemisphaerica	0.997148	0.99616	bio4
	Quercus_hemisphaerica	0.99532	0.97517	bio5
	Quercus_hemisphaerica	0.98929	0.997712	bio6
	Quercus_hemisphaerica	0.993661	0.972219	bio7
	Quercus_hemisphaerica	0.996252	0.988808	bio8
	Quercus_hemisphaerica	0.99581	0.992448	bio9
	Quercus_inopina	0.997696	0.980732	bio1
	Quercus_inopina	0.997524	0.968163	bio10
	Quercus_inopina	0.9976	0.970534	bio11
	Quercus_inopina	0.998268	0.980732	bio12
	Quercus_inopina	0.996957	0.991641	bio13
	Quercus_inopina	0.994718	0.975928	bio14
	Quercus_inopina	0.997492	0.992352	bio15
	Quercus_inopina	0.998186	0.995198	bio16
	Quercus_inopina	0.995998	0.994486	bio17
	Quercus_inopina	0.978996	0.785913	bio18
	Quercus_inopina	0.996299	0.991282	bio19
	Quercus_inopina	0.980835	0.881366	bio2
	Quercus_inopina	0.992901	0.922749	bio3
	Quercus_inopina	0.996814	0.96508	bio4
	Quercus_inopina	0.993777	0.906622	bio5
	Quercus_inopina	0.989589	0.942076	bio6
	Quercus_inopina	0.98703	0.888836	bio7
	Quercus_inopina	0.997764	0.969348	bio8
	Quercus_inopina	0.996036	0.981206	bio9
	Quercus_myrtifolia	0.996695	0.984096	bio1
	Quercus_myrtifolia	0.997137	0.960007	bio10
	Quercus_myrtifolia	0.995748	0.996999	bio11
	Quercus_myrtifolia	0.997742	0.993376	bio12
	Quercus_myrtifolia	0.996344	0.983421	bio13
	Quercus_myrtifolia	0.995251	0.995055	bio14
	Quercus_myrtifolia	0.99608	0.995809	bio15
	Quercus_myrtifolia	0.996926	0.988048	bio16
	Quercus_myrtifolia	0.99711	0.997409	bio17
	Quercus_myrtifolia	0.992211	0.919605	bio18
	Quercus_myrtifolia	0.997254	0.999273	bio19
	Quercus_myrtifolia	0.981784	0.946337	bio2
	Quercus_myrtifolia	0.990753	0.936316	bio3
	Quercus_myrtifolia	0.996287	0.996232	bio4
	Quercus_myrtifolia	0.994019	0.948782	bio5
	Quercus_myrtifolia	0.989767	0.99335	bio6
	Quercus_myrtifolia	0.989623	0.962995	bio7
	Quercus_myrtifolia	0.997315	0.961012	bio8
	Quercus_myrtifolia	0.995399	0.987744	bio9
	Quercus_laevis	0.997201	0.994913	bio1
	Quercus_laevis	0.997595	0.964302	bio10
	Quercus_laevis	0.99624	0.998079	bio11
	Quercus_laevis	0.997896	0.997397	bio12
	Quercus_laevis	0.996105	0.996243	bio13
	Quercus_laevis	0.995248	0.996571	bio14
	Quercus_laevis	0.995218	0.998548	bio15
	Quercus_laevis	0.996792	0.997251	bio16
	Quercus_laevis	0.997042	0.998363	bio17
	Quercus_laevis	0.994103	0.98589	bio18
	Quercus_laevis	0.997604	0.999033	bio19
	Quercus_laevis	0.986878	0.961077	bio2
	Quercus_laevis	0.993316	0.971756	bio3
	Quercus_laevis	0.997133	0.997725	bio4
	Quercus_laevis	0.99521	0.957911	bio5
	Quercus_laevis	0.987725	0.996344	bio6
	Quercus_laevis	0.992976	0.975807	bio7
	Quercus_laevis	0.995067	0.954666	bio8
	Quercus_laevis	0.994379	0.985847	bio9
	Quercus_nigra	0.997854	0.995421	bio1
	Quercus_nigra	0.998166	0.983977	bio10
	Quercus_nigra	0.99633	0.998743	bio11
	Quercus_nigra	0.998356	0.998964	bio12
	Quercus_nigra	0.996912	0.997222	bio13
	Quercus_nigra	0.995713	0.996504	bio14
	Quercus_nigra	0.993843	0.996069	bio15
	Quercus_nigra	0.997529	0.998138	bio16
	Quercus_nigra	0.99735	0.998146	bio17
	Quercus_nigra	0.996807	0.999027	bio18
	Quercus_nigra	0.997803	0.999082	bio19
	Quercus_nigra	0.989793	0.966455	bio2
	Quercus_nigra	0.993713	0.975502	bio3
	Quercus_nigra	0.997726	0.997087	bio4
	Quercus_nigra	0.996751	0.976731	bio5
	Quercus_nigra	0.983861	0.995285	bio6
	Quercus_nigra	0.995263	0.985089	bio7
	Quercus_nigra	0.990461	0.987916	bio8
	Quercus_nigra	0.994478	0.989914	bio9
	Quercus_phellos	0.997739	0.996561	bio1
	Quercus_phellos	0.997984	0.987532	bio10
	Quercus_phellos	0.995531	0.999154	bio11
	Quercus_phellos	0.998343	0.998623	bio12
	Quercus_phellos	0.99686	0.996981	bio13
	Quercus_phellos	0.995796	0.995331	bio14
	Quercus_phellos	0.993121	0.995598	bio15
	Quercus_phellos	0.997633	0.997851	bio16
	Quercus_phellos	0.997288	0.996201	bio17
	Quercus_phellos	0.997043	0.998864	bio18
	Quercus_phellos	0.997544	0.999094	bio19
	Quercus_phellos	0.988114	0.961324	bio2
	Quercus_phellos	0.992381	0.973363	bio3
	Quercus_phellos	0.997499	0.997663	bio4
	Quercus_phellos	0.996448	0.971083	bio5
	Quercus_phellos	0.971011	0.996204	bio6
	Quercus_phellos	0.994881	0.989311	bio7
	Quercus_phellos	0.991036	0.988734	bio8
	Quercus_phellos	0.995132	0.995702	bio9
	Quercus_laurifolia	0.997777	0.994757	bio1
	Quercus_laurifolia	0.998095	0.976781	bio10
	Quercus_laurifolia	0.996919	0.99867	bio11
	Quercus_laurifolia	0.998073	0.998082	bio12
	Quercus_laurifolia	0.996117	0.997909	bio13
	Quercus_laurifolia	0.995321	0.997051	bio14
	Quercus_laurifolia	0.994723	0.998824	bio15
	Quercus_laurifolia	0.996888	0.99842	bio16
	Quercus_laurifolia	0.997048	0.998672	bio17
	Quercus_laurifolia	0.995268	0.996342	bio18
	Quercus_laurifolia	0.997742	0.999374	bio19
	Quercus_laurifolia	0.988865	0.968956	bio2
	Quercus_laurifolia	0.993791	0.97969	bio3
	Quercus_laurifolia	0.997573	0.996959	bio4
	Quercus_laurifolia	0.996299	0.975376	bio5
	Quercus_laurifolia	0.989387	0.99526	bio6
	Quercus_laurifolia	0.994337	0.97907	bio7
	Quercus_laurifolia	0.994032	0.977617	bio8
	Quercus_laurifolia	0.994914	0.989057	bio9
	Quercus_falcata	0.997863	0.998054	bio1
	Quercus_falcata	0.998145	0.991186	bio10
	Quercus_falcata	0.995067	0.999293	bio11
	Quercus_falcata	0.998372	0.99886	bio12
	Quercus_falcata	0.9972	0.997159	bio13
	Quercus_falcata	0.995952	0.994965	bio14
	Quercus_falcata	0.993713	0.993582	bio15
	Quercus_falcata	0.997782	0.997915	bio16
	Quercus_falcata	0.997394	0.996905	bio17
	Quercus_falcata	0.997358	0.998668	bio18
	Quercus_falcata	0.997569	0.999044	bio19
	Quercus_falcata	0.989612	0.965954	bio2
	Quercus_falcata	0.993301	0.976878	bio3
	Quercus_falcata	0.997725	0.998013	bio4
	Quercus_falcata	0.99686	0.980786	bio5
	Quercus_falcata	0.96161	0.997444	bio6
	Quercus_falcata	0.995437	0.990543	bio7
	Quercus_falcata	0.989978	0.989548	bio8
	Quercus_falcata	0.994416	0.988335	bio9
	Quercus_marilandica	0.99792	0.998743	bio1
	Quercus_marilandica	0.998126	0.994667	bio10
	Quercus_marilandica	0.993265	0.999418	bio11
	Quercus_marilandica	0.998223	0.998659	bio12
	Quercus_marilandica	0.996824	0.996306	bio13
	Quercus_marilandica	0.995609	0.99778	bio14
	Quercus_marilandica	0.994542	0.998089	bio15
	Quercus_marilandica	0.997633	0.997626	bio16
	Quercus_marilandica	0.997036	0.998937	bio17
	Quercus_marilandica	0.997573	0.99881	bio18
	Quercus_marilandica	0.997061	0.999492	bio19
	Quercus_marilandica	0.988975	0.973236	bio2
	Quercus_marilandica	0.993049	0.979391	bio3
	Quercus_marilandica	0.997678	0.997799	bio4
	Quercus_marilandica	0.996472	0.987295	bio5
	Quercus_marilandica	0.405059	0.997807	bio6
	Quercus_marilandica	0.995101	0.991852	bio7
	Quercus_marilandica	0.993902	0.992498	bio8
	Quercus_marilandica	0.989998	0.994669	bio9
	Quercus_pagoda	0.997988	0.995942	bio1
	Quercus_pagoda	0.998242	0.986737	bio10
	Quercus_pagoda	0.995703	0.998987	bio11
	Quercus_pagoda	0.99855	0.998466	bio12
	Quercus_pagoda	0.997298	0.994949	bio13
	Quercus_pagoda	0.996012	0.996903	bio14
	Quercus_pagoda	0.993738	0.99372	bio15
	Quercus_pagoda	0.998	0.996677	bio16
	Quercus_pagoda	0.997459	0.996807	bio17
	Quercus_pagoda	0.997361	0.998613	bio18
	Quercus_pagoda	0.99773	0.998474	bio19
	Quercus_pagoda	0.98872	0.959775	bio2
	Quercus_pagoda	0.992533	0.9643	bio3
	Quercus_pagoda	0.997631	0.997551	bio4
	Quercus_pagoda	0.996887	0.975505	bio5
	Quercus_pagoda	0.97436	0.996032	bio6
	Quercus_pagoda	0.995289	0.990233	bio7
	Quercus_pagoda	0.987885	0.981969	bio8
	Quercus_pagoda	0.996604	0.989953	bio9
	Quercus_georgiana	0.996415	0.940793	bio1
	Quercus_georgiana	0.996838	0.995948	bio10
	Quercus_georgiana	0.995044	0.871567	bio11
	Quercus_georgiana	0.997812	0.94507	bio12
	Quercus_georgiana	0.996169	0.833184	bio13
	Quercus_georgiana	0.992077	0.954413	bio14
	Quercus_georgiana	0.994627	0.980527	bio15
	Quercus_georgiana	0.99609	0.93539	bio16
	Quercus_georgiana	0.996157	0.938429	bio17
	Quercus_georgiana	0.997459	0.993752	bio18
	Quercus_georgiana	0.996145	0.921995	bio19
	Quercus_georgiana	0.988622	0.897231	bio2
	Quercus_georgiana	0.994251	0.946533	bio3
	Quercus_georgiana	0.996856	0.966682	bio4
	Quercus_georgiana	0.99405	0.726925	bio5
	Quercus_georgiana	-4.26331	0.992346	bio6
	Quercus_georgiana	0.993911	0.848267	bio7
	Quercus_georgiana	0.993774	0.809996	bio8
	Quercus_georgiana	0.960604	0.891603	bio9
	Quercus_shumardii	0.997847	0.998854	bio1
	Quercus_shumardii	0.998083	0.993414	bio10
	Quercus_shumardii	0.992901	0.999647	bio11
	Quercus_shumardii	0.998383	0.998219	bio12
	Quercus_shumardii	0.9971	0.996167	bio13
	Quercus_shumardii	0.995809	0.997825	bio14
	Quercus_shumardii	0.994866	0.99747	bio15
	Quercus_shumardii	0.997873	0.997451	bio16
	Quercus_shumardii	0.997128	0.998662	bio17
	Quercus_shumardii	0.997584	0.998313	bio18
	Quercus_shumardii	0.997226	0.999501	bio19
	Quercus_shumardii	0.989792	0.972599	bio2
	Quercus_shumardii	0.993451	0.979816	bio3
	Quercus_shumardii	0.997733	0.998931	bio4
	Quercus_shumardii	0.996473	0.986114	bio5
	Quercus_shumardii	0.890998	0.998954	bio6
	Quercus_shumardii	0.995568	0.994821	bio7
	Quercus_shumardii	0.991779	0.990243	bio8
	Quercus_shumardii	0.989264	0.993033	bio9
	Quercus_rubra	0.99635	0.999545	bio1
	Quercus_rubra	0.99756	0.997801	bio10
	Quercus_rubra	0.987325	0.999758	bio11
	Quercus_rubra	0.998161	0.999192	bio12
	Quercus_rubra	0.99731	0.998068	bio13
	Quercus_rubra	0.995843	0.998774	bio14
	Quercus_rubra	0.995409	0.998462	bio15
	Quercus_rubra	0.997908	0.998385	bio16
	Quercus_rubra	0.996829	0.999133	bio17
	Quercus_rubra	0.997955	0.997879	bio18
	Quercus_rubra	0.996586	0.999237	bio19
	Quercus_rubra	0.989226	0.976015	bio2
	Quercus_rubra	0.992433	0.990556	bio3
	Quercus_rubra	0.997735	0.999105	bio4
	Quercus_rubra	0.996014	0.993506	bio5
	Quercus_rubra	0.991337	0.999411	bio6
	Quercus_rubra	0.995976	0.996465	bio7
	Quercus_rubra	0.992507	0.983928	bio8
	Quercus_rubra	0.83771	0.997926	bio9
	Quercus_velutina	0.997309	0.999291	bio1
	Quercus_velutina	0.997833	0.997105	bio10
	Quercus_velutina	0.909235	0.999645	bio11
	Quercus_velutina	0.998317	0.998962	bio12
	Quercus_velutina	0.997292	0.997698	bio13
	Quercus_velutina	0.995987	0.997855	bio14
	Quercus_velutina	0.994747	0.997182	bio15
	Quercus_velutina	0.997976	0.998207	bio16
	Quercus_velutina	0.9971	0.998572	bio17
	Quercus_velutina	0.997899	0.998019	bio18
	Quercus_velutina	0.997095	0.999347	bio19
	Quercus_velutina	0.989665	0.972524	bio2
	Quercus_velutina	0.993089	0.984144	bio3
	Quercus_velutina	0.997682	0.998637	bio4
	Quercus_velutina	0.996319	0.991276	bio5
	Quercus_velutina	0.984037	0.99866	bio6
	Quercus_velutina	0.995658	0.994182	bio7
	Quercus_velutina	0.993097	0.983349	bio8
	Quercus_velutina	0.981173	0.995882	bio9
	Quercus_coccinea	0.997054	0.9981	bio1
	Quercus_coccinea	0.997664	0.995644	bio10
	Quercus_coccinea	0.974221	0.999176	bio11
	Quercus_coccinea	0.998047	0.998491	bio12
	Quercus_coccinea	0.99728	0.997338	bio13
	Quercus_coccinea	0.996033	0.995816	bio14
	Quercus_coccinea	0.993346	0.992561	bio15
	Quercus_coccinea	0.997775	0.998031	bio16
	Quercus_coccinea	0.997042	0.997243	bio17
	Quercus_coccinea	0.997648	0.997509	bio18
	Quercus_coccinea	0.997011	0.998616	bio19
	Quercus_coccinea	0.989776	0.969664	bio2
	Quercus_coccinea	0.993178	0.980963	bio3
	Quercus_coccinea	0.997587	0.998052	bio4
	Quercus_coccinea	0.996378	0.990374	bio5
	Quercus_coccinea	0.976903	0.99741	bio6
	Quercus_coccinea	0.995596	0.991982	bio7
	Quercus_coccinea	0.991606	0.981177	bio8
	Quercus_coccinea	0.983305	0.991567	bio9
	Quercus_wislizeni	0.990233	0.974647	bio1
	Quercus_wislizeni	0.991649	0.981013	bio10
	Quercus_wislizeni	0.98264	0.97511	bio11
	Quercus_wislizeni	0.977192	0.98297	bio12
	Quercus_wislizeni	0.976837	0.981918	bio13
	Quercus_wislizeni	0.971638	0.970669	bio14
	Quercus_wislizeni	0.996145	0.99191	bio15
	Quercus_wislizeni	0.976418	0.981548	bio16
	Quercus_wislizeni	0.977598	0.989477	bio17
	Quercus_wislizeni	0.97253	0.983393	bio18
	Quercus_wislizeni	0.976383	0.981843	bio19
	Quercus_wislizeni	0.98092	0.974177	bio2
	Quercus_wislizeni	0.98969	0.97897	bio3
	Quercus_wislizeni	0.99078	0.990767	bio4
	Quercus_wislizeni	0.989563	0.978007	bio5
	Quercus_wislizeni	0.956704	0.981921	bio6
	Quercus_wislizeni	0.988183	0.982228	bio7
	Quercus_wislizeni	0.98235	0.977546	bio8
	Quercus_wislizeni	0.991194	0.981537	bio9
	Quercus_kelloggii	0.986954	0.982832	bio1
	Quercus_kelloggii	0.991302	0.968286	bio10
	Quercus_kelloggii	0.960532	0.99133	bio11
	Quercus_kelloggii	0.985698	0.993016	bio12
	Quercus_kelloggii	0.984994	0.9925	bio13
	Quercus_kelloggii	0.978708	0.994373	bio14
	Quercus_kelloggii	0.996494	0.994137	bio15
	Quercus_kelloggii	0.985307	0.992769	bio16
	Quercus_kelloggii	0.982639	0.995039	bio17
	Quercus_kelloggii	0.981324	0.992607	bio18
	Quercus_kelloggii	0.985441	0.993389	bio19
	Quercus_kelloggii	0.979401	0.976528	bio2
	Quercus_kelloggii	0.988139	0.985137	bio3
	Quercus_kelloggii	0.992631	0.983028	bio4
	Quercus_kelloggii	0.98969	0.96841	bio5
	Quercus_kelloggii	-0.500747	0.989873	bio6
	Quercus_kelloggii	0.989378	0.968951	bio7
	Quercus_kelloggii	0.960901	0.989025	bio8
	Quercus_kelloggii	0.990938	0.965561	bio9
	Quercus_acutissima	0.995391	0.996134	bio1
	Quercus_acutissima	0.996117	0.984186	bio10
	Quercus_acutissima	0.985923	0.999112	bio11
	Quercus_acutissima	0.997654	0.997282	bio12
	Quercus_acutissima	0.996469	0.996353	bio13
	Quercus_acutissima	0.994884	0.994833	bio14
	Quercus_acutissima	0.991647	0.989178	bio15
	Quercus_acutissima	0.997055	0.996632	bio16
	Quercus_acutissima	0.996204	0.995455	bio17
	Quercus_acutissima	0.997101	0.996761	bio18
	Quercus_acutissima	0.996271	0.997595	bio19
	Quercus_acutissima	0.988602	0.967161	bio2
	Quercus_acutissima	0.992923	0.98403	bio3
	Quercus_acutissima	0.99679	0.998225	bio4
	Quercus_acutissima	0.994738	0.981826	bio5
	Quercus_acutissima	0.945137	0.99858	bio6
	Quercus_acutissima	0.994687	0.992748	bio7
	Quercus_acutissima	0.987374	0.975151	bio8
	Quercus_acutissima	0.981594	0.994365	bio9
